# Supplementary material for: Epidural Electrical Stimulation for Functional Recovery in Incomplete Spinal Cord Injury
Source: Cyborg Bionic Syst. 2025 Jul 22;6:0314. doi: 10.34133/cbsystems.0314 (PMC12280331; doi:10.34133/cbsystems.0314)
Supplement: Supplementary 1 — Table S1 Movies S1 and S2 [file cbsystems.0314.f1.zip]

Archive with 3 entries (3 files):
- Movie S1.mp4
- Movie S2.mp4
- Table S1.docx
